# Supplementary material for: Quantitative Proteomic Analysis on the Slightly Acidic Electrolyzed Water Triggered Viable but Non-Culturable Listeria monocytogenes
Source: Int J Mol Sci. 2023 Jun 25;24(13):10616. doi: 10.3390/ijms241310616 (PMC10341410; doi:10.3390/ijms241310616)
Supplement: Supplementary file 1 [file ijms-24-10616-s001.zip]

Archive with 1 entries (1 files):
- ijms-2394566-supplementary.pdf
